# Supplementary material for: Super-Resolution Microscopy Analysis of Hepatitis B Viral cccDNA and Host Factors
Source: Viruses. 2023 May 16;15(5):1178. doi: 10.3390/v15051178 (PMC10223333; doi:10.3390/v15051178)
Supplement: Supplementary file 1 [file viruses-15-01178-s001.zip]

Archive with 1 entries (1 files):
- viruses-2379421-supplementary.pdf
